# Supplementary material for: Implementing the European Core Health Indicators (ECHI) in the Netherlands: an overview of data availability
Source: Arch Public Health. 2015 Mar 2;73(1):9. doi: 10.1186/s13690-014-0058-4 (PMC4349313; doi:10.1186/s13690-014-0058-4)
Supplement: Additional file 1: — Detailed overview 75 ECHI indicators.xls. Detailed overview of data availability between 2011 and 2013 for the 75 indicators for which ECHI indicator definitions are finished and for which the Joint Action for ECHIM made a decision on the preferred data source. [file 13690_2014_58_MOESM1_ESM.xls]

## Sheet: Additional file 1
Title: Detailed overview of data availability between 2011 and 2013 for 75 ECHI indicators.
Description: Detailed overview of data availability between 2011 and 2013 for the 75 indicators for which ECHI indicator definitions are finished and for which the Joint Action for ECHIM made a decision on the preferred data source.
ECHI indicator	Footnotes	Data type (HIS, HES, register)	General availability	Definitions	Dimensions
Indicators in international databases (N=48)
1. Population by gender/age		population register	+	+	+
2. Birth rate, crude		population register	+	+	+
3. Mother’s age distribution		population register	+	+	+
4. Total fertility rate		population register	+	+	+
5. Population projections		population register	+	+	+
6. Population by education		HIS (LFS)	+	+	+
7. Population by occupation		HIS (LFS)	+	+	+
8. Total unemployment		HIS (LFS)	+	+	+
9. Population below poverty line and income inequality		HIS (EU-SILC)	+	+	-
10. Life expectancy		population register	+	+	-
11. Infant mortality		population register	+	+	+
12. Perinatal mortality		population register and Perinatal Registry	+	-	+
13. Disease-specific mortality; Eurostat, 65 causes		causes of death register	+	+	+
14. Drug-related deaths		causes of death register	+	+	+
18. Selected communicable diseases		register (Osiris)	+	-	+
19. HIV/AIDS		register (SHM)	+	+	+
20. Cancer incidence		Cancer registry	+	+	+
28. (Low) birth weight		Perinatal Registry	+	+	-
29. (B) Injuries: home/leisure, school; register-based incidence	§	register (LIS)	+	+	-
30. (B) Injuries: road traffic, register-based incidence	§	register (BRON and LMR)	+	+	-
31. Injuries: workplace		HIS (LFS, ESAW)	+	-	+
33. Self-perceived health		HIS (EU-SILC)	+	+	+
34. Self-reported chronic morbidity		HIS (EU-SILC)	+	+	+
35. Long-term activity limitations		HIS (EU-SILC)	+	+	+
40. Health expectancy: Healthy Life Years (HLY)		population register and HIS (EU-SILC)	+	+	-
41. Health expectancy, others		population register and HIS (EU-SILC)	+	-	+
46. Total alcohol consumption		register (World Drink Trends) and survey (WHO Global Health Survey)	+	+	+
48. Use of illicit drugs		national HIS (POLS/Gezondheidsenquête)	+	+	+
51. Breastfeeding		national HIS (POLS/Gezondheidsenquête)	+	+	+
53. Work-related health risks		HIS (EWCS)	+	+	+
55. PM10 (particulate matter) exposure		register (EEA, LML)	+	+	+
56. Vaccination coverage in children		register (Cib/RIVM)	+	+	-
62. Hospital beds		register (NZA)	+	-	-
63. Practising physicians		BIG register and SSB	+	-	+
64. Practising nurses		BIG register and SSB	+	-	+
66. Medical technologies: MRI units and CT scans		register (DigiMV)	+	+	-
67. Hospital in-patient discharges, limited diagnoses		hospital discharge register (LMR/LBZ)	+	-	+
68. Hospital daycases, limited diagnoses		hospital discharge register (LMR/LBZ)	+	-	+
69. Hospital day-cases as percentage of total patient population		hospital discharge register (LMR/LBZ)	+	-	+
70. Average length of stay (ALOS), limited diagnoses		hospital discharge register (LMR/LBZ)	+	-	+
73. Surgeries: PTCA, hip, cataract		hospital discharge register (LMR/LBZ)	+	-	-
75. Patient mobility		register	+	+	+
76. Insurance coverage		register (CVZ)	+	+	+
77. Expenditures on health		register (Joint System of Health Accounts Collection)	+	+	+
78. Survival rates cancer		Cancer registry	+	+	+
79. 30-day in-hospital case-fatality AMI and stroke		hospital discharge register and population register	+	+	+
80. Equity of access to health care services		HIS (EU-SILC)	+	+	-
85. Policies on ETS exposure (Environmental Tobacco Smoke)		register (Tobacco control database, Tobacco Act)	+	+	+
Indicators not (yet) available in international databases (N=27)
21. (A) Diabetes, self-reported prevalence	*§	national HIS (POLS/Gezondheidsenquête)	+	-	-
21. (B) Diabetes, register-based prevalence	#§	GP registry	+	+	-
22. Dementia	#	GP registry	+	+	-
23. (A) Depression, self-reported prevalence	*§	national HIS (POLS/Gezondheidsenquête)	+	-	-
23. (B) Depression, register-based prevalence	#§	GP registry	+	+	-
24. AMI	§	hospital discharge register (LMR/LBZ) and causes of death register	+	+	+
25. Stroke	§	hospital discharge register (LMR/LBZ) and causes of death register	+	+	+
26. (A) Asthma , self-reported prevalence	*§		-	N/A	N/A
26. (B) Asthma, register-based prevalence	#§	GP registry	+	+	-
27. (A) COPD , self-reported prevalence	*§		-	N/A	N/A
27. (B) COPD, register-based prevalence	#§	GP registry	+	+	-
29.(A) Injuries: home/leisure, school, self-reported incidence	*§	HIS	0	0	0
30. (A) Injuries: road traffic, self-reported incidence	*§	HIS	0	0	0
42. Body mass index	*§	national HIS (POLS/Gezondheidsenquête)	+	+	+
43. Blood pressure	*§	national HIS (POLS/Gezondheidsenquête)	+	-	-
44. Regular smokers	*§	national HIS (POLS/Gezondheidsenquête)	+	+	+
49. Consumption of fruit	*§		-	N/A	N/A
50. Consumption of vegetables	*§		-	N/A	N/A
54. Social support	*		-	N/A	N/A
57. Influenza vaccination rate in elderly	*§	national HIS (POLS/Gezondheidsenquête)	+	-	+
58. Breast cancer screening	*§	national HIS (POLS/Gezondheidsenquête)	+	-	+
59. Cervical cancer screening	*§	national HIS (POLS/Gezondheidsenquête)	+	-	-
60. Colon cancer screening	*§		-	N/A	N/A
71. (A) General practitioner (GP) utilisation	*§	national HIS (POLS/Gezondheidsenquête)	+	-	-
71. (B) General practitioner (GP) utilisation	§	GP registry	+	-	-
72. (A) Selected outpatient visits	*§	national HIS (POLS/Gezondheidsenquête)	+	-	-
72. (B) Selected outpatient visits	§	register	0	0	0
Footnotes
§ Indicators included in ECHIM pilot data collection
# Indicator included in Eurostat morbidity statistics pilot
* In the future available from EHIS with derogations requested by Statistics Netherlands for: physical and sensory functional limitations, mental health, physical activity / exercise and alcohol consumption
Legend
Data available, definition (practically) the same as ECHI, or possible to have all requested breakdowns/dimensions			+
No data available, problems with definition or problems with requested breakdowns/dimensions			-
Uncertain: Data situation could not be assessed within the Joint Action for ECHIM			0
Not applicable			N/A
